# Supplementary material for: Dynamics of anti-SARS-CoV-2 seroconversion in individual patients and at the population level
Source: PLoS One. 2022 Sep 9;17(9):e0274095. doi: 10.1371/journal.pone.0274095 (PMC9462561; doi:10.1371/journal.pone.0274095)
Supplement: S1 Data — (XLSX) [file pone.0274095.s011.xlsx]

## Sheet: Group 1
Group 1 (N=38) negative for anti-NCP IgG in May. non-vaccinated
Sample	Age	Sex	Nucleocapsid NP_numerical in December	RBD_numerical in December	allergy	height	weight	cigarettes	Vaccinated	Manufacturer of vaccine	Nucleocapsid NP_numerical may	RBD_numerical May
P1	61	Female	18.702	63.728	NO	160	58	YES	0	0	0	8.535
P2	50	Male	21.131	22.442	NO	172	80	NO	0	0	0	0
P3	46	Male	15.241	61.298	NO	176	80	NO	0	0	0	0
P4	47	Female	4.523	25.092	NO	164	95	NO	0	0	3.061	5.785
P5	39	Female	17.509	51.261	NO	164	60	YES	0	0	2.791	0
P6	54	Female	434.497	501.146	NO	164	75	NO	0	0	5.524	0
P7	54	Male	976.662	976.662	NO	182	97	NO	0	0	76.42	0
P8	26	Male	9.471	59.181	YES	173	87	NO	0	0	0	0
P9	48	Female	56.316	44.86	YES	155	69	NO	0	0	66.337	0
P10	54	Male	15.297	46.01	NO	170	70	YES	0	0	0	0.477
P11	48	Female	42.188	67.09	NO	165	62	NO	0	0	22.066	16.606
P12	37	Female	14.093	61.795	NO	162	50	NO	0	0	22.638	0.905
P13	46	Female	8.193	28.047	YES	170	57	smoked in the past	0	0	36.389	1.689
P14	63	Female	27.265	19.769	NO	164	90	NO	0	0	17.399	7.393
P15	19	Female	15.225	76.023	YES	168	57	NO	0	0	0.061	0.085
P16	55	Female	986.223	358.513	NO	152	51	NO	0	0	7.894	7.395
P17	65	Female	30.438	173.506	YES	160	78	YES	0	0	107.283	119.96
P18	55	Male	17.51	41.201	NO	182	85	NO	0	0	4.898	0
P19	55	Female	11.306	23.789	NO	167	58	NO	0	0	0	0
P20	36	Male	31.444	58.043	NO	175	78	NO	0	0	1.972	3.308
P21	52	Male	6.033	63.981	NO	187	112	YES	0	0	4.103	3.946
P22	36	Female	17.117	28.118	NO	164	53	NO	0	0	17.225	0.455
P23	29	Female	935.893	756.904	YES	167	79	YES	0	0	6.662	6.243
P24	60	Female	12.998	53.389	NO	160	80	NO	0	0	6.757	6.652
P25	48	Female	22.033	39.269	YES	170	60	NO	0	0	0	0
P26	38	Male	16.272	91.335	YES	180	75	smoked in the past	0	0	1.079	0.003
P27	52	Female	11.152	27.934	YES	162	74	NO	0	0	19.903	0.02
P28	36	Male	9.474	56.427	YES	172	70	NO	0	0	12.784	6.039
P29	45	Female	40.679	48.376	NO	175	60	NO	0	0	0	0
P30	43	Male	938.372	938.372	YES	183	85	NO	0	0	0.039	1.536
P31	46	Female	898.574	380.688	NO	170	62	NO	0	0	10.174	7.12
P32	46	Female	0	21.494	NO	182	98	YES	0	0	5.785	7.389
P33	34	Male	748.867	952.96	NO	185	82	smoked in the past	0	0	24.474	8.802
P34	29	Female	20.797	49.239	NO	164	52	NO	0	0	7.712	7.534
P35	36	Female	21.493	34.534	NO	164	85	NO	0	0	6.296	6.204
P36	44	Female	410.474	252.242	NO	165	85	NO	0	0	0.356	0.44
P37	49	Male	572.973	392.281	NO	176	90	smoked in the past	0	0	0	0
P38	40	Male	884.45	943.21	NO	196	122	NO	0	0	0	0.014

## Sheet: Group 2
Group 2 (N=29) negative for anti-NCP IgG in May. Vaccinated
Sample	Age	Sex	Nucleocapsid NP_numerical in December	RBD_numerical in December	allergy	height	weight	cigarettes	Vaccinated	Manufacturer of vaccine	Nucleocapsid NP_numerical may	RBD_numerical May
P39	24	Male	16.819	914.606	NO	175	85	smoked in the past	1	Moderna	0	0
P40	22	Male	21.893	986.878	NO	192	95	NO	1	Pfizer	0	0
P41	34	Female	19.26	952.688	NO	170	65	NO	1	Moderna	74.393	0
P42	21	Female	90.276	934.792	NO	168.5	55	NO	1	Pfizer	22.886	0
P43	27	Male	5.701	340.769	NO	180	95	smoked in the past	1	Johnson & Johnson	0	0
P44	22	Male	399.961	878.159	NO	183	73	NO	1	Pfizer	33.378	0
P45	58	Female	16.015	407.577	YES	164	86	YES	1	Pfizer	0	0
P46	23	Female	91.7	809.555	YES	168	58	NO	1	Pfizer	170.749	64.882
P47	24	Male	21.958	548.696	NO	182	75	NO	1	Pfizer	72.602	16.562
P48	19	Female	13.888	984.339	YES	170	50	NO	1	Pfizer	1.369	1.134
P49	24	Female	9.177	573.24	NO	158	58	NO	1	Johnson & Johnson	0	0
P50	34	Female	11.51	849.613	NO	173	56	NO	1	Pfizer	0	0
P51	40	Female	12.462	297.058	YES	163	80	smoked in the past	1	Johnson & Johnson	104.247	2.639
P52	32	Female	23.174	685.802	NO	178	71	NO	1	Pfizer	44.91	1.156
P53	47	Female	16.155	392.067	NO	158	54.5	NO	1	Johnson & Johnson	34.297	6.904
P54	52	Female	12.266	734.737	NO	168	73	NO	1	Johnson & Johnson	99.951	14.687
P55	49	Female	374.418	508.436	NO	156	58	NO	1	Pfizer	1.11	0.21
P56	54	Female	15.215	152.377	NO	164	77	NO	1	Astra Zeneca	12.699	9.746
P57	39	Male	20.358	971.758	NO	204	95	NO	1	Pfizer	25.506	34.892
P58	38	Male	110.821	987.193	NO	179	90	smoked in the past	1	Johnson & Johnson	3.996	0.398
P59	41	Female	25.252	957.278	NO	176	65	NO	1	Johnson & Johnson	57.219	0.234
P60	46	Male	27.628	491.111	NO	169	72	NO	1	Pfizer	9.107	0.518
P61	29	Female	27.065	59.987	YES	164	46	NO	1	Johnson & Johnson	8.425	7.568
P62	31	Female	23.648	920.846	NO	160	58	NO	1	Moderna	2.714	0.409
P63	34	Female	22.528	646.875	YES	165	92	NO	1	Pfizer	8.244	7.95
P64	42	Male	24.031	423.09	NO	182	100	NO	1	Pfizer	0.121	0
P65	52	Male	19.067	953.116	YES	186	95	YES	1	Pfizer	0	0
P66	40	Female	21.596	919.169	NO	174	100	YES	1	Moderna	0.864	0.388
P67	31	Female	7.901	919.122	NO	162	63	NO	1	Pfizer	9.662	46.082

## Sheet: Group 3
Group 3 (N=25) positive for anti-NCP IgG in May. non-vaccinated positive for anti-NCP IgG Group 3 (N=25) positive for anti-NCP IgG in May. non-vaccinated
Sample	Age	Sex	Nucleocapsid NP_numerical in December	RBD_numerical in December	allergy	height	weight	cigarettes	Vaccinated	Manufacturer of vaccine	Nucleocapsid NP_numerical may	RBD_numerical May
P68	55	Female	158.638	342.496	NO	166	61	YES	0	0	998.691	1042.99
P69	49	Female	211.89	556.263	YES	160	73	NO	0	0	1342.91	951.231
P70	36	Female	29.177	107.147	YES	174	75	NO	0	0	1129.35	1220.97
P71	32	Female	277.894	691.936	NO	182	92	NO	0	0	1007.56	1028.74
P72	52	Female	75.486	478.979	NO	174	85	YES	0	0	622.59	1030.73
P73	42	Female	271.358	161.154	NO	160	90	NO	0	0	929.015	292.434
P74	48	Female	64.165	126.615	NO	160	89	YES	0	0	435.079	240.974
P75	50	Male	665.332	873.015	NO	176	83	NO	0	0	755.918	317.976
P76	51	Female	37.414	202.743	NO	156	80	smoked in the past	0	0	1000	1000
P77	39	Male	201.571	146.096	NO	178	89	YES	0	0	961.62	966.091
P78	38	Female	196.579	228.622	YES	168	83	NO	0	0	983.257	958.508
P79	42	Female	28.567	84.57	NO	160	53	NO	0	0	800.59	224.435
P80	52	Male	177.384	64.986	NO	168	66	NO	0	0	885.238	50.764
P81	27	Female	110.888	348.776	NO	171	65	NO	0	0	926.63	866.597
P82	52	Female	1.251	125.532	NO	156	54	NO	0	0	316.975	743.69
P83	57	Male	818.943	935.501	NO	170	98	YES	0	0	990.579	990.544
P84	56	Male	337.786	789.448	NO	173	71	NO	0	0	941.778	973.951
P85	34	Female	0	5.202	NO	176	79	YES	0	0	333.593	337.151
P86	45	Male	46.401	104.111	NO	173	85	NO	0	0	945.458	922.509
P87	53	Male	141.887	116.781	NO	164	89	NO	0	0	976.052	376.109
P88	43	Female	27.927	53.28	YES	172	63	NO	0	0	748.033	69.959
P89	44	Male	415.238	249.458	NO	179	65	NO	0	0	989.217	937.13
P90	37	Female	109.717	298.072	NO	164	64	NO	0	0	396.421	549.317
P91	49	Male	252.379	126.662	NO	176	96	YES	0	0	780.419	11.727
P92	42	Female	258.902	505.313	NO	176	88	NO	0	0	917.521	975.203

## Sheet: Group 4
Group 4 (N=17) positive for anti-NCP IgG in May. Vaccinated
Sample	Age	Sex	Nucleocapsid NP_numerical in December	RBD_numerical in December	allergy	height	weight	cigarettes	Vaccinated	Manufacturer of vaccine	Nucleocapsid NP_numerical may	RBD_numerical May
P93	42	Female	19.614	893.433	NO	167	60	NO	1	Pfizer	238.094	700.343
P94	22	Female	32.302	766.978	YES	172	60	NO	1	Pfizer	819.786	569.001
P95	24	Male	120.282	974.458	NO	178	70	NO	1	Pfizer	865.784	367.125
P96	25	Male	476.854	955.911	NO	178	55	NO	1	Pfizer	1207.13	0
P97	42	Female	37.902	751.049	YES	164	76	YES	1	Johnson & Johnson	331.63	196.513
P98	53	Female	249.442	973.992	NO	164	80	NO	1	Pfizer	1279.1	1221.25
P99	55	Male	95.345	981.834	NO	193	98	YES	1	Pfizer	1027.99	558.389
P100	21	Male	121.646	988.507	NO	170	67	NO	1	Pfizer	631.361	871.76
P101	38	Male	145.597	971.477	YES	180	125	NO	1	Pfizer	626.485	10.129
P102	37	Female	70.671	971.81	NO	168	54	NO	1	Pfizer	693.025	244.329
P103	32	Female	24.057	562.563	NO	172	52	NO	1	Pfizer	312.835	10.884
P104	46	Male	27.93	735.289	YES	164	72	YES	1	Pfizer	862.079	547.306
P105	23	Female	279.036	969.898	YES	165	55	NO	1	Pfizer	983.625	752.54
P106	28	Female	119.674	851.917	NO	160	79	NO	1	Pfizer	955.478	627.207
P107	53	Female	40.028	461.531	NO	170	68	NO	1	Johnson & Johnson	481.263	410.298
P108	38	Female	67.26	901.558	NO	162	75	NO	1	unknown	928.319	858.099
P109	56	Female	91.528	941.598	YES	160	68	NO	1	Pfizer	914.66	868.514

## Sheet: Hospitalized
Sample	Time point	Sex	Age	Vaccination	course of the disease	Obesity	Nucleocapsid NP	RBD	Spike S2
PH1	D	Male	72	No	Critical	No	33.991	0	0
PH2	E	Male	39	No	Critical	No	1108.36	1001.87	1096.56
PH2	F				Critical		919.212	968.596	616.874
PH3	D	Male	80	No	Severe	No	1102.35	1185.86	1001.36
PH4	B	Male	57	No	Moderate	No
PH4	C				Moderate		957.816	970.112	684.185
PH4	D				Moderate
PH4	E				Moderate		1075.71	1058.13	1302.98
PH5	C	Female	57	No	Moderate	Yes	964.805	829.958	521.326
PH5	D				Moderate		979.859	915.659	723.059
PH5	E				Moderate		1001.73	1001.73	1137.64
PH5	F				Moderate		988.69	988.69	725.494
PH6	C	Male	51	No	Mild	No	483.342	501.91	645.894
PH6	D				Mild		895.165	933.463	790.321
PH7	B	Male	34	No	Mild		42.865	47.38	52.345
PH7	C				Mild		1.232	240.233	195.111
PH8	C	Male	66	No	Critical	No	0	0	161.451
PH8	D				Critical		841.329	936.423	909.253
PH9	D	Female	39	No	Mild	No	963.002	921.28	619.713
PH10	D	Female	62	No	Moderate	Yes	971.922	977.921	743.195
PH11	D	Male	63	No	Moderate	No	979.416	979.587	965.403
PH11	E				Moderate		967.808	965.382	935.717
PH12	C	Male	55	No	Mild	No	850.421	850.421	850.421
PH12	D				Mild		1072.63	1025.85	1115.54
PH13	C	Male	57	No	Mild	No	6.017	96.131	11.665
PH13	D				Mild		1229.45	0	1057.18
PH14	D	Male	58	No	Mild	No	942.92	930.106	676.541
PH14	E				Mild		1001.68	1003.95	891.323
PH14	F				Mild		988.04	970.649	656.109
PH15	D	Female	79	No	Moderate	No	1265.54	1297.45	45.457
PH16	E	Male	31	No	Ostry	No	1009.55	1095.63	1197.3
PH16	F				Ostry		962.953	916.846	893.044
PH17	C	Female	60	No	Moderate	Yes
PH17	D				Moderate		1418.12	942.226	1044.47
PH17	F				Moderate		966.073	915.282	831.352
PH18	E	Male	60	No	Critical	No	1157.48	1024.41	1053.6
PH18	F				Critical		868.839	963.545	866.386
PH19	D	Male	23	No	Moderate	Yes	887.376	883.306	959.222
PH20	C	Female	67	No	Moderate	No	850.421	850.421	850.421
PH20	D				Moderate		975.422	961.292	784.413
PH20	E				Moderate		1001.59	1007.86	1072.89
PH20	F				Moderate		966.446	959.048	969.874
PH21	C	Female	72	No	Moderate	No	968.695	906.263	198.266
PH21	D				Moderate		981.653	966.476	425.403
PH21	E				Moderate		1181.85	1111.58	840.788
PH21	F				Moderate		988.452	977.616	852.801
PH22	E	Male	55	No	Severe	No	1002.13	1002.13	1004.09
PH22	F				Severe		987.217	906.781	986.347
PH23	B	Female	75	No	Mild	No	0	140.19	2.849
PH23	C				Mild
PH23	D				Mild		971.811	945.038	662.204
PH23	E				Mild		958.417	883.693	905.14
PH24	C	Male	72	No	Critical	No	441.18	972.464	910.487
PH24	D				Critical		1065.97	1250.38	1128.13
PH25	D	Male	44	No	Moderate	No	469.335	920.059	844.044
PH25	E				Moderate		993.181	882.874	978.559
PH25	F				Moderate		817.927	944.578	944.578
PH26	D	Male	44	No	Moderate	No	1001.6	1027.38	1145.13
PH26	F				Moderate		986.702	954.321	970.926
PH27	C	Male	40	No	Mild	No
PH27	D				Mild		1116.94	1283.11	1245.14
PH27	E				Mild
PH27	F				Mild		988.086	976.875	746.465
PH28	D	Male	77	No	Moderate	Yes	985.319	675.176	292.494
PH28	E				Moderate		1002.11	1049.95	783.746
PH29	C	Male	60	No	Critical	Yes	945.144	464.98	1097.84
PH30	D	Male	57	No	Moderate	Yes	1022.95	1054.35	1083.1
PH30	E				Moderate		950.155	921.115	978.488
PH30	F				Moderate		950.518	965.717	986.099
PH31	D	Male	66	No	?	No	59.048	113.13	326.227
PH31	E				?		925.354	970.034	623.062
PH32	C	Female	27	No	Mild	No	3.067	136.963	87.561
PH32	D				Mild		16.637	136.341	107.301
PH33	D	Male	43	No	Mild	No	947.322	947.322	799.921
PH34	C	Female	49	No	Mild	No	0	43.598	0
PH34	D				Mild		73.848	612.175	951.29
PH34	F				Mild
PH35	B	Female	67	No	Mild	No	9.053	910.189	624.752
PH35	C				Mild		937.446	937.446	937.446
PH36	D	Male	63	No	Mild	No	352.542	900.156	952.838
PH36	E				Mild		926.958	932.112	523.975
PH37	D	Female	37	No	Mild	No	971.089	971.089	971.089
PH37	E				Mild		790.261	948.738	243.116
PH38	C	Female	45	No	Mild	No	958.242	958.242	849.835
PH38	D				Mild		195.856	926.751	659.1
PH38	E				Mild		773.319	983.475	937.773
PH39	C	Female	43	No	Mild	No	957.2	957.2	957.2
PH39	D				Mild		215.857	607.931	903.837
PH39	E				Mild		910.599	910.599	910.599
PH40	B	Female	78	No	Mild	No	944.08	944.08	944.08
PH40	C				Mild		59.332	0	0
PH40	D				Mild		78.649	74.791	127.642
PH41	B	Female	51	No	Severe	No	923.743	820.971	868.302
PH41	C				Severe		58.177	138.859	655.889
PH41	D				Severe		950.488	950.488	950.488
PH42	B	Male	64	No	Critical	No	963.76	963.76	963.76
PH42	C				Critical		0	55.411	0
PH42	D				Critical		65.593	92.362	102.449
PH43	D	Male	42	No	Mild	No	957.062	957.062	957.062
PH44	D	Male	48	No	Severe	No	827.401	908.533	957.549
PH45	D	Male	48	No	Mild	No	182.377	940.395	940.395
PH46	C	Male	29	No	Mild	No	964.025	964.025	964.025
PH47	B	Male	65	No	Mild	No	187.677	91.033	101.43

## Sheet: May Participants
Sample	Vaccination status (1- Vaccinated, 0- Non vaccinated)
P1	0
P2	0
P3	0
P4	0
P5	0
P6	0
P7	0
P8	0
P9	0
P10	0
P11	0
P12	0
P13	0
P14	0
P15	0
P16	0
P17	0
P18	0
P19	0
P20	0
P21	0
P22	0
P23	0
P24	0
P25	0
P26	0
P27	0
P28	0
P29	0
P30	0
P31	0
P32	0
P33	0
P34	0
P35	0
P36	0
P37	0
P38	0
P39	1
P40	1
P41	1
P42	1
P43	1
P44	1
P45	1
P46	1
P47	1
P48	1
P49	1
P50	1
P51	1
P52	1
P53	1
P54	1
P55	1
P56	1
P57	1
P58	1
P59	1
P60	1
P61	1
P62	1
P63	1
P64	1
P65	1
P66	1
P67	1
P68	0
P69	0
P70	0
P71	0
P72	0
P73	0
P74	0
P75	0
P76	0
P77	0
P78	0
P79	0
P80	0
P81	0
P82	0
P83	0
P84	0
P85	0
P86	0
P87	0
P88	0
P89	0
P90	0
P91	0
P92	0
P93	1
P94	1
P95	1
P96	1
P97	1
P98	1
P99	1
P100	1
P101	1
P102	1
P103	1
P104	1
P105	1
P106	1
P107	1
P108	1
P109	1
P110
P111
P112	0
P113	1
P114	1
P115	0
P116	1
P117	0
P118	1
P119	1
P120	0
P121	1
P122	0
P123	0
P124	1
P125	1
P126	0
P127	0
P128
P129	1
P130	0
P131	1
P132	1
P133	0
P134	0
P135	0
P136	0
P137	1
P138	1
P139	0
P140	0
P141	0
P142	1
P143	1
P144	1
P145	0
P146	0
P147
P148
P149	1
P150	1
P151	0
P152	0
P153	0
P154	0
P155	0
P156	0
P157	0
P158	0
P159	0
P160	0
P161
P162	0
P163	0
P164	0
P165	1
P166	0
P167	0
P168	1
P169	1
P170	0
P171	0
P172	0
P173	1
P174	0
P175	0
P176	1
P177	0
P178	0
P179	0
P180	1
P181	1
P182	0
P183	0
P184	1
P185	0
P186	0
P187	0
P188	1
P189	1
P190	1
P191	1
P192	1
P193	0
P194	1
P195	0
P196	1
P197	1
P198	1
P199	0
P200	0
P201	1
P202	1
P203	0
P204	0
P205	0
P206	1
P207	1
P208	0
P209	0
P210	0
P211	1
P212	1
P213	0
P214	0
P215	0
P216	1
P217	0
P218	0
P219	0
P220	0
P221	1
P222	0
P223	0
P224	0
P225	0
P226	1
P227	1
P228	0
P229	0
P230	1
P231
P232	1
P233
P234
P235	0
P236	0
P237	0
P238	0
P239
P240
P241
P242	1
P243	1
P244	0
P245	0
P246	0
P247	0
P248	1
P249	0
P250
P251	1
P252	1
P253
P254	1
P255	0
P256	0
P257
P258	0
P259	0
P260	1
P261	0
P262	1
P263	0
P264	0
P265	0
P266	0
P267	0
P268	0
P269	0
P270	1
P271	1
P272
P273	0
P274	0
P275	1
P276	0
P277	0
P278	1
P279	1
P280	1
P281	0
P282	0
P283	0
P284	0
P285	0
P286	0
P287	0
P288	0
P289	1
P290	0
P291	0
P292	1
P293	0
P294	0
P295	0
P296	1
P297
P298	0
P299	1
P300
P301	0
P302	0
P303	1
P304	1
P305	0
P306	0
P307	1
P308	0
P309	0
P310	1
P311	1
P312	1
P313	0
P314
P315
P316	0
P317	0
P318
P319
P320
P321	0
P322	0
P323
P324	1
P325	1
P326	0
P327	0
P328	0
P329	0
P330	0
P331	0
P332	0
P333	0
P334	0
P335	0
P336	0
P337	0
P338	0
P339	1
P340	0
P341	0
P342
P343
P344	0
P345	1
P346	1
P347	1
P348	0
P349	0
P350	1
P351	1
P352
P353	0
P354	0
P355
P356	0
P357
P358	1
P359	0
P360	0
P361	0
P362	1
P363	1
P364	1
P365
P366
P367	0
P368	1
P369
P370	0
P371	0
P372
P373	0
P374	0
P375
P376	1
P377	1
P378	1
P379	1
P380	0
P381	0
P382	0
P383	0
P384	0
P385
P386	0
P387	0
P388	0
P389	0
P390	0
P391	0
P392	0
P393	0
P394	0
P395	1
P396	0
P397	0
P398	0
P399	1
P400	1
P401
P402
P403	refused to disclose
P404	0
P405
P406
P407	0
P408	0
P409	0
P410	0
P411	1
P412	1
P413	1
P414	0
P415	0
P416	0
P417	0
P418	0
P419	1
P420	1
P421	0
P422	0
P423	0
P424	0
P425	1
P426	1
P427	1
P428	0
P429	1
P430	0
P431	0
P432
P433
P434	0
P435	1
P436	0
P437	0
P438	1
P439	0
P440	0
P441	0
P442	0
P443	0
P444	0
P445	1
P446	1
P447	0
P448	0
P449	0
P450	0
P451	0
P452	0
P453
P454	refused to disclose
P455	1
P456	0
P457	0
P458
P459	1
P460	1
P461	1
P462	0
P463	0
P464	0
P465	0
P466
P467	1
P468
P469	0
P470	0
P471	0
P472	0
P473
P474
P475	0
P476	0
P477	1
P478	1
P479	1
P480	0
P481	refused to disclose
P482	refused to disclose
P483
P484	0
P485	1
P486
P487
P488	1
P489	0
P490	0
P491	1
P492	1
P493	0
P494	1
P495	0
P496	0
P497	0
P498	0
P499	0
P500
P501	0
